# Supplementary material for: The Role of Hexokinase and Hexose Transporters in Preferential Use of Glucose over Fructose and Downstream Metabolic Pathways in the Yeast Yarrowia lipolytica
Source: Int J Mol Sci. 2021 Aug 27;22(17):9282. doi: 10.3390/ijms22179282 (PMC8431455; doi:10.3390/ijms22179282)
Supplement: Supplementary file 1 [file ijms-22-09282-s001.zip]

Archive with 12 entries (12 files):
- Figure_S1.tif
- Figure_S2.tif
- Figure_S3.tif
- Figure_S4.tif
- Figure_S5.tif
- Figure_S6.tif
- Figure_S7.tif
- File_S1.fasta
- ijms-1333919-Table_S1.pdf
- ijms-1333919-Table_S2.pdf
- ijms-1333919-Table_S3.pdf
- ijms-1333919-Table_S4.pdf
